# Supplementary material for: The Challenge of Deep Learning for the Prevention and Automatic Diagnosis of Breast Cancer: A Systematic Review
Source: Diagnostics (Basel). 2024 Dec 23;14(24):2896. doi: 10.3390/diagnostics14242896 (PMC11675111; doi:10.3390/diagnostics14242896)
Supplement: Supplementary file 1 [file diagnostics-14-02896-s001.zip]

Archive with 1 entries (1 files):
- diagnostics-3213066-supplementary.pdf
